# Supplementary material for: The Devil Lies in the Details: Small Structural and Chemical Changes in Iron Oxide Pigments Largely Alter the Biological Outcomes in Macrophages
Source: Nanomaterials (Basel). 2025 Nov 26;15(23):1772. doi: 10.3390/nano15231772 (PMC12693118; doi:10.3390/nano15231772)
Supplement: Supplementary file 1 [file nanomaterials-15-01772-s001.zip]

Archive with 1 entries (1 files):
- nanomaterials-3956379-supplementary.pdf
